# Supplementary material for: Analysis of Stop-Gain and Frameshift Variants in Human Innate Immunity Genes
Source: PLoS Comput Biol. 2014 Jul 24;10(7):e1003757. doi: 10.1371/journal.pcbi.1003757 (PMC4110073; doi:10.1371/journal.pcbi.1003757)
Supplement: Table S2 — Distribution of variants displaying different sequence features according to allele frequency. Table shows the absolute numbers and corresponding percentages of the distributions of variants shown in Figure 1 . Absolute number (1), reference number (2) and percentage (3) of variants upstream of a functional domain (A), in alternatively spliced sites (B), in the principal isoform (C) and in regions targeted by NMD (D) are shown according to minor allele frequency intervals. Corresponding figures are reported for OMIM disease variants and homozygous variants together with a coding genome background reference measured in nucleotides. (XLSX) [file pcbi.1003757.s009.xlsx]

## Sheet: ST2
Table S2. Distribution of variants displaying different sequence features according to allele frequency
A.1) # Variants 5'-upstream >100 % Domain									A.2) # Variants with domain information available									A.3) % Variants 5'-upstream >100 % Domain
Variant type	Minor Allele Frequency Intervals					Homozygous	OMIM		Variant type	Minor Allele Frequency Intervals					Homozygous	OMIM		Variant type	Minor Allele Frequency Intervals					Homozygous	OMIM
	Singletons	<0.001	[0.001-0.01)	[0.01-0.05)	≥ 0.05					Singletons	<0.001	[0.001-0.01)	[0.01-0.05)	≥ 0.05					Singletons	<0.001	[0.001-0.01)	[0.01-0.05)	≥ 0.05
stop-gained	5122	1376	252	22	8	48	505		stop-gained	9233	2652	528	44	23	108	888		stop-gained	55.4749	51.8854	47.7273	50	34.7826	44.4444	56.8694
frameshift	3268	1289	481	70	17	112	36		frameshift	6297	2383	866	152	46	239	78		frameshift	51.8977	54.0915	55.5427	46.0526	36.9565	46.8619	46.1538
missense	198589	88838	26154	4129	1760	8468	2133		missense	339303	152454	44637	6834	3050	14295	4150		missense	58.5285	58.272	58.5926	60.4185	57.7049	59.2375	51.3976
coding-synonymous	104861	57675	21713	3977	2265	8823	-		coding-synonymous	179553	99209	37159	6695	3847	15061	-		coding-synonymous	58.4011	58.1348	58.4327	59.4025	58.877	58.5818	-
Coding genome background (nucleotides)	13634434								Coding genome background (nucleotides)	22905887								Coding genome background (nucleotides)	59.5237
B.1) # Variants in alternatively spliced sites									B.2) # Variants in genes producing more than one transcript									B.3) % Variants in alternatively spliced sites
Variant type	Minor Allele Frequency Intervals					Homozygous	OMIM		Variant type	Minor Allele Frequency Intervals					Homozygous	OMIM		Variant type	Minor Allele Frequency Intervals					Homozygous	OMIM
	Singletons	<0.001	[0.001-0.01)	[0.01-0.05)	≥ 0.05					Singletons	<0.001	[0.001-0.01)	[0.01-0.05)	≥ 0.05					Singletons	<0.001	[0.001-0.01)	[0.01-0.05)	≥ 0.05
stop-gained	1124	352	107	7	8	23	88		stop-gained	4154	1138	259	17	12	53	428		stop-gained	27.0583	30.9315	41.3127	41.1765	66.6667	43.3962	20.5607
frameshift	790	343	134	28	9	40	6		frameshift	2772	1065	394	72	14	100	26		frameshift	28.4993	32.2066	34.0102	38.8889	64.2857	40	23.0769
missense	40457	18545	6059	1095	479	2066	367		missense	157611	70027	20167	3138	1377	6446	1979		missense	25.6689	26.4826	30.0441	34.8948	34.7858	32.0509	18.5447
coding-synonymous	19961	10883	4237	793	428	1682	-		coding-synonymous	83551	46087	16826	3080	1735	6864	-		coding-synonymous	23.8908	23.614	25.1813	25.7468	24.6686	24.5047	-
Coding genome background (nucleotides)	2857848								Coding genome background (nucleotides)	10596147								Coding genome background (nucleotides)	26.9706
C.1) # Variants affecting principal isoform									B.3) # Variants in genes with principal isoform annotation available									C.3) % Variants affecting principal isoform
Variant type	Minor Allele Frequency Intervals					Homozygous	OMIM		Variant type	Minor Allele Frequency Intervals					Homozygous	OMIM		Variant type	Minor Allele Frequency Intervals					Homozygous	OMIM
	Singletons	<0.001	[0.001-0.01)	[0.01-0.05)	≥ 0.05					Singletons	<0.001	[0.001-0.01)	[0.01-0.05)	≥ 0.05					Singletons	<0.001	[0.001-0.01)	[0.01-0.05)	≥ 0.05
stop-gained	2020	540	125	7	3	19	263		stop-gained	2141	587	149	10	4	28	270		stop-gained	94.3484	91.9932	83.8926	70	75	67.8571	97.4074
frameshift	1358	524	168	22	5	30	10		frameshift	1451	580	192	30	7	38	10		frameshift	93.5906	90.3448	87.5	73.3333	71.4286	78.9474	100
missense	77066	33450	9052	1343	571	2830	1202		missense	80160	35011	9724	1489	658	3106	1215		missense	96.1402	95.5414	93.0893	90.1948	86.7781	91.114	98.93
coding-synonymous	41387	22898	8117	1450	812	3298	-		coding-synonymous	42770	23639	8448	1509	850	3412	-		coding-synonymous	96.7664	96.8653	96.0819	96.0901	95.5294	96.6589	-
Coding genome background (nucleotides)	5083229								Coding genome background (nucleotides)	5331632								Coding genome background (nucleotides)	95.341
D.1) # Variants in NMD-target area									B.4) # Variants in total									D.3) % Variants in NMD-target area
Variant type	Minor Allele Frequency Intervals					Homozygous	OMIM		Variant type	Minor Allele Frequency Intervals					Homozygous	OMIM		Variant type	Minor Allele Frequency Intervals					Homozygous	OMIM
	Singletons	<0.001	[0.001-0.01)	[0.01-0.05)	≥ 0.05					Singletons	<0.001	[0.001-0.01)	[0.01-0.05)	≥ 0.05					Singletons	<0.001	[0.001-0.01)	[0.01-0.05)	≥ 0.05
stop-gained	9196	2568	471	49	23	99	922		stop-gained	12923	3896	820	82	43	186	1160		stop-gained	71.1599	65.9138	57.439	59.7561	53.4884	53.2258	79.4828
frameshift	6040	2241	816	142	28	222	67		frameshift	8828	3494	1268	258	67	400	86		frameshift	68.4187	64.1385	64.3533	55.0388	41.791	55.5	77.907
missense	349665	156627	46254	7176	3125	14708	4227		missense	458365	207972	62970	9938	4549	20589	5461		missense	76.2853	75.3116	73.454	72.2077	68.6964	71.4362	77.4034
coding-synonymous	184156	101389	37842	6953	3998	15463	-		coding-synonymous	238664	131669	49882	9201	5257	20425	-		coding-synonymous	77.1612	77.0029	75.863	75.5679	76.051	75.7062	-
Coding genome background (nucleotides)	23743505								Coding genome background (nucleotides)	31036944								Coding genome background (nucleotides)	76.5008
