# Supplementary material for: Analysis of Stop-Gain and Frameshift Variants in Human Innate Immunity Genes
Source: PLoS Comput Biol. 2014 Jul 24;10(7):e1003757. doi: 10.1371/journal.pcbi.1003757 (PMC4110073; doi:10.1371/journal.pcbi.1003757)
Supplement: Table S3 — Parameters of the Naïve Bayesian classifier learned from the joint dataset. (XLSX) [file pcbi.1003757.s010.xlsx]

## Sheet: Sheet1
Supplementary Table S3. Parameters of the Naïve Bayesian classifier learned from the joint dataset.
A. Stop-gains
Feature Name	Likelihood Model	Class Means		Standard Deviation
		Pathogenic	Benign
Max CCDS Affected	Normal	0.499641	0.482844	0.269053
Ratio Isoforms Affected	Normal	0.963815	0.94993	0.134424
Is Principal Isoform	Bernoulli	0.997735	0.966102	NA
Ratio NMD Target	Normal	0.786403	0.594653	0.419371
Max Domain Affected	Normal	0.557662	0.356118	0.450014
Number of Isoforms	Normal	1.68854	1.52663	1.25091
StopGain	Normal	0.999998	0.984069	0.0345394
B. Frameshifts
Feature Name	Likelihood Model	Class Means		Standard Deviation
		Pathogenic	Benign
Max CCDS Affected	Normal	0.537645	0.473794	0.309141
Ratio Isoforms Affected	Normal	0.974001	0.933666	0.170026
Is Principal Isoform	Bernoulli	1	0.9699	NA
Ratio NMD Target	Normal	0.780971	0.520798	0.48344
Max Domain Affected	Normal	0.586453	0.370865	0.444547
Number of Isoforms	Normal	1.83421	1.49855	1.22123
Frame Shift	Normal	1	1	1.4901e-08
